# Supplementary material for: Shared decision-making and patient decision aids in knee osteoarthritis: a scoping review
Source: Knee Surg Relat Res. 2026 Feb 23;38:8. doi: 10.1186/s43019-026-00310-y (PMC12927214; doi:10.1186/s43019-026-00310-y)
Supplement: Supplementary file 1 — Supplementary Material 1. [file 43019_2026_310_MOESM1_ESM.xlsx]

## Sheet: Sheet1
Reference Type	Author	Year	Title	Journal
Journal Article	Y. Y. Alabdullah; E. Alzaid; S. Alsaad; T. Alamri; S. W. Alolayan; S. Bah; A. S. Aljoudi	2023	Autonomy and paternalism in shared decision-making in a Saudi Arabian tertiary hospital: A cross-sectional study	Dev World Bioeth
Journal Article	K. D. Allen; L. Sanders; M. Olsen; L. Bowlby; J. N. Katz; R. C. Mather, III; B. J. Powers; N. R. Sperber; C. I. Voils; J. W. Williams	2014	Effectiveness of internet and DVD decision aids for patients with hip and knee osteoarthritis	Osteoarthritis and Cartilage
Journal Article	K. D. Allen; L. L. Sanders; M. K. Olsen; L. Bowlby; J. N. Katz; R. C. Mather, 3rd; J. W. Williams, Jr.	2016	Internet Versus DVD Decision Aids for Hip and Knee Osteoarthritis	Musculoskeletal Care
Journal Article	D. Arterburn; R. Wellman; E. Westbrook; C. Rutter; T. Ross; D. McCulloch; M. Handley; C. Jung	2012	Introducing decision aids at Group Health was linked to sharply lower hip and knee surgery rates and costs	Health Aff (Millwood)
Journal Article	N. Bansback; L. Trenaman; K. V. MacDonald; D. Durand; G. Hawker; J. A. Johnson; C. Smith; D. Stacey; D. A. Marshall	2022	An online individualised patient decision aid improves the quality of decisions in patients considering total knee arthroplasty in routine care: A randomized controlled trial	Osteoarthr Cartil Open
Journal Article	L. Boland; M. Taljaard; G. Dervin; L. Trenaman; P. Tugwell; M. P. Pomey; D. Stacey	2018	Effect of patient decision aid was influenced by presurgical evaluation among patients with osteoarthritis of the knee	Can J Surg
Journal Article	C. M. Borkhoff; G. A. Hawker; H. J. Kreder; R. H. Glazier; N. N. Mahomed; J. G. Wright	2013	Influence of patients' gender on informed decision making regarding total knee arthroplasty	Arthritis Care Res (Hoboken)
Journal Article	J. K. J. Bossen; J. Jansen; T. van der Weijden; I. C. Heyligers	2022	Disappointing evaluation of a shared decision-making intervention for residents and orthopaedic surgeons	Patient Educ Couns
Journal Article	J. K. J. Bossen; T. van der Weijden; E. W. Driessen; I. C. Heyligers	2019	Experienced barriers in shared decision-making behaviour of orthopaedic surgery residents compared with orthopaedic surgeons	Musculoskeletal Care
Journal Article	J. K. J. Bossen; J. A. Wesselink; I. C. Heyligers; J. Jansen	2024	Implementation of a Decision Aid for Hip and Knee Osteoarthritis in Orthopedics: A Mixed-Methods Process Evaluation	Med Decis Making
Journal Article	K. J. Bozic; J. Belkora; V. Chan; J. Youm; T. Zhou; J. Dupaix; A. N. Bye; C. H. Braddock, 3rd; K. E. Chenok; J. I. Huddleston, 3rd	2013	Shared decision making in patients with osteoarthritis of the hip and knee: results of a randomized controlled trial	J Bone Joint Surg Am
Journal Article	S. Brodney; F. J. Fowler, Jr.; M. J. Barry; Y. Chang; K. Sepucha	2019	Comparison of Three Measures of Shared Decision Making: SDM Process_4, CollaboRATE, and SURE Scales	Med Decis Making
Journal Article	S. Brodney; K. Sepucha; Y. Chang; B. Moulton; M. J. Barry	2022	Patients Who Reviewed a Decision Aid Prior to Major Orthopaedic Surgery Reported Higher Trust in Their Surgeon	JB JS Open Access
Journal Article	T. T. Brown; V. B. Hurley; H. P. Rodriguez	2021	Association of patient engagement strategies with utilisation and spending for musculoskeletal problems in the USA: a cross-sectional analysis of Medicare patients and physician practices	BMJ Open
Journal Article	S. Bunzli; E. Nelson; A. Scott; S. French; P. Choong; M. Dowsey	2017	Barriers and facilitators to orthopaedic surgeons' uptake of decision aids for total knee arthroplasty: a qualitative study	BMJ Open
Journal Article	L. Churchill; M. J. Lukacs; R. Pinto; S. J. Macdonald; J. R. Giffin; D. Laliberte Rudman; D. Bryant	2022	A qualitative dominant mixed methods exploration of novel educational material for patients considering total knee arthroplasty	Disabil Rehabil
Journal Article	D. H. Daudelin; R. Ruthazer; M. Kwong; R. C. Lorenzana; D. J. Hannon; D. M. Kent; T. E. McAlindon; N. Terrin; J. B. Wong; H. P. Selker	2020	Stakeholder engagement in methodological research: Development of a clinical decision support tool	J Clin Transl Sci
Journal Article	C. de Jesus; D. Stacey; G. F. Dervin	2017	Evaluation of a Patient Decision Aid for Unicompartmental or Total Knee Arthroplasty for Medial Knee Osteoarthritis	J Arthroplasty
Journal Article	J. G. Dolan; P. J. Veazie; A. J. Russ	2013	Development and initial evaluation of a treatment decision dashboard	BMC Med Inform Decis Mak
Journal Article	M. M. Dowsey; A. Scott; E. A. Nelson; J. Li; V. Sundararajan; M. Nikpour; P. F. Choong	2016	Using discrete choice experiments as a decision aid in total knee arthroplasty: study protocol for a randomised controlled trial	Trials
Journal Article	G. Elwyn; T. Pickles; A. Edwards; K. Kinsey; K. Brain; R. G. Newcombe; J. Firth; K. Marrin; A. Nye; F. Wood	2016	Supporting shared decision making using an Option Grid for osteoarthritis of the knee in an interface musculoskeletal clinic: A stepped wedge trial	Patient Educ Couns
Journal Article	G. Elwyn; J. Rasmussen; K. Kinsey; J. Firth; K. Marrin; A. Edwards; F. Wood	2018	On a learning curve for shared decision making: Interviews with clinicians using the knee osteoarthritis Option Grid	J Eval Clin Pract
Journal Article	L. Fraenkel; N. Rabidou; D. Wittink; T. Fried	2007	Improving informed decision-making for patients with knee pain	J Rheumatol
Journal Article	P. D. Franklin; H. Zheng; C. Bond; D. C. Lavallee	2021	Translating clinical and patient-reported data to tailored shared decision reports with predictive analytics for knee and hip arthritis	Qual Life Res
Journal Article	D. J. Gaskin; T. D. Karmarkar; A. Maurer; L. Bucay-Harari; G. Casillas; A. Gittens; L. C. Jones; R. J. Thorpe, Jr.; E. Tolbert; J. E. Wood	2020	Potential Role of Cost and Quality of Life in Treatment Decisions for Arthritis-Related Knee Pain in African American and Latina Women	Arthritis Care Res (Hoboken)
Journal Article	R. Gooberman-Hill; A. Sansom; C. M. Sanders; P. A. Dieppe; J. Horwood; I. D. Learmonth; S. Williams; J. L. Donovan	2010	Unstated factors in orthopaedic decision-making: a qualitative study	BMC Musculoskelet Disord
Journal Article	V. B. Hurley	2021	Are patients really getting what they want? The routine implementation of decision aids for patients with hip or knee osteoarthritis in the high value healthcare collaborative and alignment between patient treatment choice and receipt	J Eval Clin Pract
Journal Article	V. B. Hurley; H. P. Rodriguez; S. Kearing; Y. Wang; M. D. Leung; S. M. Shortell	2020	The Impact Of Decision Aids On Adults Considering Hip Or Knee Surgery	Health Aff (Millwood)
Journal Article	V. B. Hurley; Y. Wang; H. P. Rodriguez; S. M. Shortell; S. Kearing; L. A. Savitz	2020	Decision Aid Implementation and Patients' Preferences for Hip and Knee Osteoarthritis Treatment: Insights from the High Value Healthcare Collaborative	Patient Prefer Adherence
Journal Article	S. A. Ibrahim; M. Blum; G. C. Lee; P. Mooar; E. Medvedeva; A. Collier; D. Richardson	2017	Effect of a Decision Aid on Access to Total Knee Replacement for Black Patients With Osteoarthritis of the Knee: A Randomized Clinical Trial	JAMA Surg
Journal Article	P. Jayakumar; K. J. Bozic	2020	Advanced decision-making using patient-reported outcome measures in total joint replacement	J Orthop Res
Journal Article	P. Jayakumar; M. G. Moore; K. A. Furlough; L. M. Uhler; J. P. Andrawis; K. M. Koenig; N. Aksan; P. J. Rathouz; K. J. Bozic	2021	Comparison of an Artificial Intelligence-Enabled Patient Decision Aid vs Educational Material on Decision Quality, Shared Decision-Making, Patient Experience, and Functional Outcomes in Adults With Knee Osteoarthritis: A Randomized Clinical Trial	JAMA Netw Open
Journal Article	C. B. Johnson	2021	A Personalized Shared Decision-Making Tool for Osteoarthritis Management of the Knee	Orthop Nurs
Journal Article	L. C. Jones; A. M. Maurer; M. L. Parks; P. C. Noble; C. Harwell; M. Harrington; K. G. Bay; C. L. Nelson; M. I. O'Connor	2022	Development of a personalized shared decision-making tool for knee osteoarthritis and user-testing with African American and Latina women	J Family Med Prim Care
Journal Article	P. J. Khatri; A. M. O'Connor; G. F. Dervin	2011	Decision support needs of patients choosing between unicompartmental and total knee arthroplasty for advanced medial compartment osteoarthritis of the knee	J Arthroplasty
Journal Article	K. Kinsey; J. Firth; G. Elwyn; A. Edwards; K. Brain; K. Marrin; A. Nye; F. Wood	2017	Patients' views on the use of an Option Grid for knee osteoarthritis in physiotherapy clinical encounters: An interview study	Health Expect
Journal Article	T. Lange; S. Deckert; F. Beyer; W. Hahn; N. Einhart; M. Roessler; M. Sedlmayr; J. Schmitt; J. Lützner	2021	An individualized decision aid for physicians and patients for total knee replacement in osteoarthritis (Value-based TKR study): study protocol for a multi-center, stepped wedge, cluster randomized controlled trial	BMC Musculoskelet Disord
Journal Article	E. Lin; L. M. Uhler; E. P. Finley; P. Jayakumar; P. J. Rathouz; K. J. Bozic; J. Tsevat	2022	Incorporating patient-reported outcomes into shared decision-making in the management of patients with osteoarthritis of the knee: a hybrid effectiveness-implementation study protocol	BMJ Open
Journal Article	J. Long; M. Hageman; D. Vuijk; A. Rakic; D. Haverkamp	2016	Facing the decision about the treatment of hip or knee osteoarthritis: What are patients' needs?	Knee Surg Sports Traumatol Arthrosc
Journal Article	M. Mangla; H. Bedair; Y. Chang; S. Daggett; M. K. Dwyer; A. A. Freiberg; S. Mwangi; C. Talmo; H. Vo; K. Sepucha	2019	Protocol for a randomised trial evaluating the comparative effectiveness of strategies to promote shared decision making for hip and knee osteoarthritis (DECIDE-OA study)	BMJ Open
Journal Article	M. Mangla; H. Bedair; M. Dwyer; A. Freiberg; K. Sepucha	2019	Pilot Study Examining Feasibility and Comparing the Effectiveness of Decision Aids for Hip and Knee Osteoarthritis: A Randomized Trial	MDM Policy Pract
Journal Article	M. Mangla; T. D. Cha; J. M. Dorrwachter; A. A. Freiberg; L. J. Leavitt; H. E. Rubash; L. H. Simmons; E. L. Wendell; K. R. Sepucha	2018	Increasing the use of patient decision aids in orthopaedic care: results of a quality improvement project	BMJ Qual Saf
Journal Article	K. Marrin; F. Wood; J. Firth; K. Kinsey; A. Edwards; K. E. Brain; R. G. Newcombe; A. Nye; T. Pickles; K. Hawthorne; G. Elwyn	2014	Option Grids to facilitate shared decision making for patients with Osteoarthritis of the knee: protocol for a single site, efficacy trial	BMC Health Serv Res
Journal Article	D. A. Marshall; L. Trenaman; K. V. MacDonald; J. A. Johnson; D. Stacey; G. Hawker; C. Smith; D. Durand; N. Bansback	2023	Impact of an online, individualised, patient reported outcome measures based patient decision aid on patient expectations, decisional regret, satisfaction, and health-related quality-of-life for patients considering total knee arthroplasty: Results from a randomised controlled trial	J Eval Clin Pract
Journal Article	S. G. Moreton; G. Salkeld; S. Wortley; Y. H. Jeon; H. Urban; D. J. Hunter	2022	The development and utility of a multicriteria patient decision aid for people contemplating treatment for osteoarthritis	Health Expect
Book	D. O'Connor; T. Hoffmann; K. McCaffery; C. Maher; I. Harris; P. Glasziou; L. Billot; R. Buchbinder	2019	85 Evaluating a patient decision aid for people with degenerative knee disease considering arthroscopic surgery: Protocol for a randomised controlled trial
Journal Article	C. A. Reilly; M. L. Rice; D. J. Parker; P. P. Goodney; J. D. Lurie; S. A. Ibrahim; E. R. Henderson	2023	Acceptability and Feasibility of Delivering Decision Aids to Veterans for Management of Knee Osteoarthritis - A Pilot Study	Patient Relat Outcome Meas
Journal Article	A. Rivero-Santana; R. S. Torrente-Jiménez; L. Perestelo-Pérez; A. Torres-Castaño; V. Ramos-García; A. Bilbao; A. Escobar; P. Serrano-Aguilar; M. Feijoo-Cid	2021	Effectiveness of a decision aid for patients with knee osteoarthritis: a randomized controlled trial	Osteoarthritis Cartilage
Journal Article	D. Rochon; J. M. Eberth; L. Fraenkel; R. J. Volk; S. N. Whitney	2014	Elderly patients' experiences using adaptive conjoint analysis software as a decision aid for osteoarthritis of the knee	Health Expect
Journal Article	K. Sepucha; S. J. Atlas; Y. Chang; J. Dorrwachter; A. Freiberg; M. Mangla; H. E. Rubash; L. H. Simmons; T. Cha	2017	Patient Decision Aids Improve Decision Quality and Patient Experience and Reduce Surgical Rates in Routine Orthopaedic Care: A Prospective Cohort Study	J Bone Joint Surg Am
Journal Article	K. Sepucha; H. Bedair; L. Yu; J. M. Dorrwachter; M. Dwyer; C. T. Talmo; H. Vo; A. A. Freiberg	2019	Decision Support Strategies for Hip and Knee Osteoarthritis: Less Is More: A Randomized Comparative Effectiveness Trial (DECIDE-OA Study)	J Bone Joint Surg Am
Book Section	K. R. Sepucha; H. Vo; H. Bedair; Y. Chang; J. Dorrwatchter; L. Simmons; C. Talmo	2021	PCORI Final Research Reports	Evaluating Different Ways to Help Patients Make Informed Choices about Surgery for Knee or Hip Osteoarthritis
Journal Article	K. R. Sepucha; H. Vo; Y. Chang; J. M. Dorrwachter; M. Dwyer; A. A. Freiberg; C. T. Talmo; H. Bedair	2022	Shared Decision-Making Is Associated with Better Outcomes in Patients with Knee But Not Hip Osteoarthritis: The DECIDE-OA Randomized Study	J Bone Joint Surg Am
Journal Article	J. Shue; R. J. Karia; D. Cardone; J. Samuels; M. Shah; J. D. Slover	2016	A Randomized Controlled Trial of Two Distinct Shared Decision-Making Aids for Hip and Knee Osteoarthritis in an Ethnically Diverse Patient Population	Value Health
Journal Article	K. Song; S. Zhu; X. Xiang; L. Wang; S. Xie; H. Liu; W. Yang; C. He	2022	An evidence-based tailored eHealth patient education tool for patients with knee osteoarthritis: protocol for a randomized controlled trial	BMC Musculoskelet Disord
Journal Article	D. Stacey; G. Hawker; G. Dervin; P. Tugwell; L. Boland; M. P. Pomey; A. M. O'Connor; M. Taljaard	2014	Decision aid for patients considering total knee arthroplasty with preference report for surgeons: a pilot randomized controlled trial	BMC Musculoskelet Disord
Journal Article	D. Stacey; M. Taljaard; G. Dervin; P. Tugwell; A. M. O'Connor; M. P. Pomey; L. Boland; S. Beach; D. Meltzer; G. Hawker	2016	Impact of patient decision aids on appropriate and timely access to hip or knee arthroplasty for osteoarthritis: a randomized controlled trial	Osteoarthritis Cartilage
Journal Article	F. M. Thunnissen; B. W. Schreurs; C. S. S. Latenstein; M. J. Meinders; E. M. Adang; G. Elwyn; D. Boersma; B. Bosmans; K. Bosscha; B. L. Ginsel; E. J. Hazebroek; J. J. Nieuwenhuis; M. Staarink; D. Verhallen; M. L. Wagener; F. Atsma; P. R. de Reuver	2021	Evaluation of a shared decision-making strategy with online decision aids in surgical and orthopaedic practice: study protocol for the E-valuAID, a multicentre study with a stepped-wedge design	BMC Med Inform Decis Mak
Journal Article	K. Toupin April; T. Rader; G. A. Hawker; D. Stacey; A. M. O'Connor; V. Welch; A. Lyddiatt; J. McGowan; J. C. Thorne; C. Bennett; J. Pardo Pardo; G. A. Wells; P. Tugwell	2016	Development and Alpha-testing of a Stepped Decision Aid for Patients Considering Nonsurgical Options for Knee and Hip Osteoarthritis Management	J Rheumatol
Journal Article	L. Trenaman; D. Stacey; S. Bryan; M. Taljaard; G. Hawker; G. Dervin; P. Tugwell; N. Bansback	2017	Decision aids for patients considering total joint replacement: a cost-effectiveness analysis alongside a randomised controlled trial	Osteoarthritis Cartilage
Journal Article	S. Turnbull; N. E. Walsh; A. J. Moore	2023	Adaptation and Implementation of a Shared Decision-Making Tool From One Health Context to Another: Partnership Approach Using Mixed Methods	J Med Internet Res
Journal Article	K. D. Valentine; T. Cha; J. C. Giardina; F. Marques; S. J. Atlas; H. Bedair; A. F. Chen; T. Doorly; J. Kang; L. Leavitt; A. Licurse; T. O'Brien; T. Sequist; K. Sepucha	2021	Assessing the quality of shared decision making for elective orthopedic surgery across a large healthcare system: cross-sectional survey study	BMC Musculoskelet Disord
Journal Article	S. Van de Velde; T. Kortteisto; D. Spitaels; G. Jamtvedt; P. Roshanov; I. Kunnamo; B. Aertgeerts; P. O. Vandvik; S. Flottorp	2018	Development of a Tailored Intervention With Computerized Clinical Decision Support to Improve Quality of Care for Patients With Knee Osteoarthritis: Multi-Method Study	JMIR Res Protoc
Journal Article	L. A. van Dijk; A. M. Vervest; D. C. Baas; R. W. Poolman; D. Haverkamp	2021	Decision aids can decrease decisional conflict in patients with hip or knee osteoarthritis: Randomized controlled trial	World J Orthop
Journal Article	E. R. Volkmann; J. D. FitzGerald	2015	Reducing gender disparities in post-total knee arthroplasty expectations through a decision aid	BMC Musculoskelet Disord
Journal Article	K. Washington; C. Shacklady	2015	Patients' Experience of Shared Decision Making Using an Online Patient Decision Aid for Osteoarthritis of the Knee--A Service Evaluation	Musculoskeletal Care
Journal Article	H. H. Weng; R. M. Kaplan; W. J. Boscardin; C. H. Maclean; I. Y. Lee; W. Chen; J. D. Fitzgerald	2007	Development of a decision aid to address racial disparities in utilization of knee replacement surgery	Arthritis Rheum
Journal Article	F. Wood; K. Phillips; A. Edwards; G. Elwyn	2017	Working with interpreters: The challenges of introducing Option Grid patient decision aids	Patient Educ Couns
Journal Article	H. Zheng; M. C. Rosal; W. Li; A. Borg; W. Yang; D. C. Ayers; P. D. Franklin	2018	A Web-Based Treatment Decision Support Tool for Patients With Advanced Knee Arthritis: Evaluation of User Interface and Content Design	JMIR Hum Factors
