# Supplementary material for: Shared decision-making and patient decision aids in knee osteoarthritis: a scoping review
Source: Knee Surg Relat Res. 2026 Feb 23;38:8. doi: 10.1186/s43019-026-00310-y (PMC12927214; doi:10.1186/s43019-026-00310-y)
Supplement: Supplementary file 2 — Supplementary Material 2. [file 43019_2026_310_MOESM2_ESM.xlsx]

## Sheet: Included Articles
Appendix Number	Article	Study design	US vs Foreign	Scales Used	Result Codes	Codes
15	Alabdullah YY, Alzaid E, Alsaad S, et al. Autonomy and paternalism in shared decision-making in a Saudi Arabian tertiary hospital: A cross-sectional study. Dev World Bioeth. 2023;23(3):260-268. doi:10.1111/dewb.12355	cross-sectional study	Foreign	Ideal Patient Autonomy Scale (IPAS).	patient confusion regarding their role in SDM, thinking it's the doctor's decision and/or negatively shift responsibility from doctor to patient, Knee and Hip OA	AT, FA
16	Allen KD, Sanders L, Olsen M, et al. Effectiveness of internet and DVD decision aids for patients with hip and knee osteoarthritis. Osteoarthritis and cartilage. 2014 2014;22:S203. doi:	RCT	US	Decision Quality Instrument (DQI), Decisional Conflict Scale (DCS), Preparation for Decision Making Scale (PDMS)	Decreased decisional conflict, Improved decision quality, Knee and Hip OA	PD (supplied by the Informed Medical Decisions Foundation), PO
17	Allen KD, Sanders LL, Olsen MK, et al. Internet Versus DVD Decision Aids for Hip and Knee Osteoarthritis. Musculoskeletal Care. 2016;14(2):87-97. doi:10.1002/msc.1116	RCT	US	Decision Quality Instrument (DQI), Decisional Conflict Scale (DCS), Preparation for Decision Making Scale (PDMS)	Improved decision quality, Decreased decisional conflict, more certain of stage of decision making, Added time concern, Knee and Hip OA	PO
18	Arterburn D, Wellman R, Westbrook E, et al. Introducing decision aids at Group Health was linked to sharply lower hip and knee surgery rates and costs. Health Aff (Millwood). 2012;31(9):2094-2104. doi:10.1377/hlthaff.2011.0686.	Cohort study	US	none	less surgery, Lowers Medical Costs, Knee and Hip OA	PD, PO, IM
19	Bansback N, Trenaman L, MacDonald KV, et al. An online individualised patient decision aid improves the quality of decisions in patients considering total knee arthroplasty in routine care: A randomized controlled trial. Osteoarthr Cartil Open. 2022;4(3):100286. doi:10.1016/j.ocarto.2022.100286	RCT	US	Decision Quality Instrument (DQI), SURE (Sure of myself; Understand information; Risk-benefit ratio; Encouragement), CollaboRATE	Improved decision quality, Decreased decisional conflict, more certain of stage of decision making, less surgery, improved collaborative decision-making (CollaboRATE), Knee OA Only	PD, PO
20	Boland L, Taljaard M, Dervin G, et al. Effect of patient decision aid was influenced by presurgical evaluation among patients with osteoarthritis of the knee. Can J Surg. 2018;61(1):28-33. doi:10.1503/cjs.003316	RCT	Foreign	Decision Quality Instrument (DQI), SURE (Sure of myself; Understand information; Risk-benefit ratio; Encouragement)	Decreased decisional conflict, did not affect surgery rates, Improved decision quality, Knee OA Only	PD, PO, NU, FA (site)
21	Borkhoff CM, Hawker GA, Kreder HJ, Glazier RH, Mahomed NN, Wright JG. Influence of patients' gender on informed decision making regarding total knee arthroplasty. Arthritis Care Res (Hoboken). 2013;65(8):1281-1290. doi:10.1002/acr.21970	qualitative study	Foreign	Informed Decision Making (IDM) scale	Gender, Knee OA Only	FA
22	Bossen JKJ, Jansen J, van der Weijden T, Heyligers IC. Disappointing evaluation of a shared decision-making intervention for residents and orthopaedic surgeons. Patient Educ Couns. 2022;105(5):1066-1074. doi:10.1016/j.pec.2021.09.029	Pre-post study	Foreign	9-item Shared Decision Making Questionnaire (SDM-Q-9), Decisional Conflict Scale (DCS), Knee Injury and Osteoarthritis Outcome Score (KOOS)	no improved decisional conflict, no improved SDM, no improved pt satisfaction, improved physician knowledge, Education Level, difficultly navigation pda, Knee and Hip OA	DF, PD, BA, AT, NU, PO
23	Bossen JKJ, van der Weijden T, Driessen EW, Heyligers IC. Experienced barriers in shared decision-making behaviour of orthopaedic surgery residents compared with orthopaedic surgeons. Musculoskeletal Care. 2019;17(2):198-205. doi:10.1002/msc.1390	qualitative study	Foreign	developed their own questionnaire	physician thinks it would benefit pts, physician's perceived behavioral control of patients, Knee and Hip OA	DF, BA, AT
24	Bossen JKJ, Wesselink JA, Heyligers IC, Jansen J. Implementation of a Decision Aid for Hip and Knee Osteoarthritis in Orthopedics: A Mixed-Methods Process Evaluation. Med Decis Making. 2024;44(1):112-122. doi:10.1177/0272989X231205858	Mixed-methods study	Foreign	EuroQol 5 dimensions questionnaire (EQ-5D), Visual analog scale (VAS) pain score	Pts with higher severity = less likely to use PDA, less likely to undergo surgery = less likely to use PDA, Added time concern, already have enough info = less likely to use PDA, physicians believe most useful for newly diagnosed patients w/o previous treatment, Knee and Hip OA	DF, PD, FA
25	Bozic KJ, Belkora J, Chan V, et al. Shared decision making in patients with osteoarthritis of the hip and knee: results of a randomized controlled trial. J Bone Joint Surg Am. 2013;95(18):1633-1639. doi:10.2106/JBJS.M.00004	RCT	US	Decision Quality Instrument (DQI)	Improved pt satisfaction with decisions, Improved decision quality, did not affect surgery rates, physician thinks it would benefit pts, improved prepardness to participate in SDM, Knee and Hip OA	DF, PD, PO, NU
26	Brodney S, Fowler FJ Jr, Barry MJ, Chang Y, Sepucha K. Comparison of Three Measures of Shared Decision Making: SDM Process_4, CollaboRATE, and SURE Scales. Med Decis Making. 2019;39(6):673-680. doi:10.1177/0272989X19855951	cross-sectional study	US	Shared Decision Making Process (SDMP), CollaboRATE, SURE (Sure of myself; Understand information; Risk-benefit ratio; Encouragement)	Improved pt satisfaction with decisions, less regret, pt reports more SDM with physician (increased SDMP), Knee and Hip OA	DF, PO, NU
27	Brodney S, Sepucha K, Chang Y, Moulton B, Barry MJ. Patients Who Reviewed a Decision Aid Prior to Major Orthopaedic Surgery Reported Higher Trust in Their Surgeon. JB JS Open Access. 2022;7(1):e21.00149. Published 2022 Mar 24. doi:10.2106/JBJS.OA.21.00149	cohort study	US	Trust in the Surgical Decision, Decision Regret Scale	Improved Trust, less regret, Knee and Hip OA	DF, PD, PO
28	Brown TT, Hurley VB, Rodriguez HP. Association of patient engagement strategies with utilisation and spending for musculoskeletal problems in the USA: a cross-sectional analysis of Medicare patients and physician practices. BMJ Open. 2021;11(11):e053121. Published 2021 Nov 26. doi:10.1136/bmjopen-2021-053121	cross-sectional study	US	none	no decreased cost, Knee and Hip OA	NU
29	Bunzli S, Nelson E, Scott A, French S, Choong P, Dowsey M. Barriers and facilitators to orthopaedic surgeons' uptake of decision aids for total knee arthroplasty: a qualitative study. BMJ Open. 2017;7(11):e018614. Published 2017 Nov 12. doi:10.1136/bmjopen-2017-018614	qualitative study	Foreign	n/a	physician thinks it would benefit pts, Added time concerns, perceived lack of nonsurgical alternatives, assumption that treatment already optimal, Knee OA Only	BA, AT
30	Churchill L, Lukacs MJ, Pinto R, et al. A qualitative dominant mixed methods exploration of novel educational material for patients considering total knee arthroplasty. Disabil Rehabil. 2022;44(13):3054-3061. doi:10.1080/09638288.2020.1851782	qualitative study	Foreign	Decisional Conflict Scale (DCS)	Decreased decisional conflict, Improved pt satisfaction with decisions, Improved decision quality, patient confusion regarding their role in SDM, thinking it's the doctor's decision and/or negatively shift responsibility from doctor to pt, Knee OA Only	PD, BA, AT
31	Daudelin DH, Ruthazer R, Kwong M, et al. Stakeholder engagement in methodological research: Development of a clinical decision support tool. Journal Of Clinical And Translational Science. 2020 2020;4(2):133-140. doi:doi:	Participatory Action Research study	Foreign	made their own	Knee OA Only	PD
32	de Jesus C, Stacey D, Dervin GF. Evaluation of a Patient Decision Aid for Unicompartmental or Total Knee Arthroplasty for Medial Knee Osteoarthritis. J Arthroplasty. 2017;32(11):3340-3344. doi:10.1016/j.arth.2017.06.014	cohort study	Foreign	Decisional Conflict Scale (DCS), made their own knowledge scale	Improved decision quality, Decreased decisional conflict, Knee OA Only	DF, PD, PO
33	Dolan JG, Veazie PJ, Russ AJ. Development and initial evaluation of a treatment decision dashboard. BMC Med Inform Decis Mak. 2013;13:51. doi:10.1186/1472-6947-13-51	Cross-sectional study	US	Decisional Conflict Scale (DCS)	Decreased decisional conflict, Knee OA Only	PD, PO
34	Dowsey MM, Scott A, Nelson EA, et al. Using discrete choice experiments as a decision aid in total knee arthroplasty: study protocol for a randomised controlled trial. Trials. 2016 2016;17:1-10. doi:doi:10.1186/s13063-016-1536-5	RCT protocol	Foreign	n/a	Knee OA Only
35	Elwyn G, Pickles T, Edwards A, et al. Supporting shared decision making using an Option Grid for osteoarthritis of the knee in an interface musculoskeletal clinic: A stepped wedge trial. Patient Educ Couns. 2016;99(4):571-577. doi:10.1016/j.pec.2015.10.011	RCT	Foreign	Observer OPTION score, Decision Quality Measure	more certain of stage of decision making, Improved decision quality, Knee OA Only	DF, PD, PO
36	Elwyn G, Rasmussen J, Kinsey K, et al. On a learning curve for shared decision making: Interviews with clinicians using the knee osteoarthritis Option Grid. J Eval Clin Pract. 2018;24(1):56-64. doi:10.1111/jep.12665	qualitative study	Foreign	n/a	Added time concern, Pt education or communication concerns, patient confusion regarding their role in SDM, thinking it's the doctor's decision and/or negatively shift responsibility from doctor to pt, physician thinks it would benefit pts, Knee OA Only	DF, PD, AT, FA, BA
37	Fraenkel L, Rabidou N, Wittink D, Fried T. Improving informed decision-making for patients with knee pain. J Rheumatol. 2007;34(9):1894-1898.	RCT	US	Decisional Self-Efficacy Scale, Preparation for Decision Making Scale (PDMS), Arthritis Self-Efficacy Scale	Improved patient self-efficiacy in healthcare setting, improved prepardness to participate in SDM, Knee OA Only	PD, PO
38	Franklin PD, Zheng H, Bond C, Lavallee DC. Translating clinical and patient-reported data to tailored shared decision reports with predictive analytics for knee and hip arthritis. Quality of Life Research. 2021 2021;30(11):3171-3178. doi:doi:	RCT	US	none	pain level, level of function, BMI, Knee and Hip OA	PO, IM
39	Gaskin DJ, Karmarkar TD, Maurer A, et al. Potential Role of Cost and Quality of Life in Treatment Decisions for Arthritis-Related Knee Pain in African American and Latina Women. Arthritis Care Res (Hoboken). 2020;72(5):692-698. doi:10.1002/acr.23903	Qualitative study	US	none	Factor Cost, pain level, level of function, patient or physician thinks would benefit before the visit, Pt education or communication concerns, Knee OA Only	PD, PO, BA, AT, FA, IM
40	Gooberman-Hill R, Sansom A, Sanders CM, et al. Unstated factors in orthopaedic decision-making: a qualitative study. BMC Musculoskelet Disord. 2010;11:213. Published 2010 Sep 17. doi:10.1186/1471-2474-11-213	qualitative study	Foreign	none	pain level, level of function, Patients were surprised by the recommendation of physician without using tool, Knee OA Only	DF, PO, BA, AT, FA
41	Hurley VB, Rodriguez HP, Kearing S, Wang Y, Leung MD, Shortell SM. The Impact Of Decision Aids On Adults Considering Hip Or Knee Surgery. Health Affairs. 2020 2020;39(1):100-107. doi:	cohort study	US	looked at surgery rates	did not affect surgery rates, Knee and Hip OA	PD, DF (definition of DA), NU (SDM increases chances of surgery), FA
42	Hurley VB, Wang Y, Rodriguez HP, Shortell SM, Kearing S, Savitz LA. Decision Aid Implementation and Patients' Preferences for Hip and Knee Osteoarthritis Treatment: Insights from the High Value Healthcare Collaborative. Patient Prefer Adherence. 2020;14:23-32. Published 2020 Jan 6. doi:10.2147/PPA.S227207	cohort study	US	looked at surgery preferences	SDM did not change treatment decision, Knee and Hip OA	PD, DF, NU
43	Hurley VB. Are patients really getting what they want? The routine implementation of decision aids for patients with hip or knee osteoarthritis in the high value healthcare collaborative and alignment between patient treatment choice and receipt. J Eval Clin Pract. 2021;27(6):1207-1215. doi:10.1111/jep.13570	cohort study	US	created their own questions	Race/Ethnicity (note that this is not less SDM, but rather less ability to get preferred treatment), socioeconomic status (note that this is not less SDM, but rather less ability to get preferred treatment), Knee and Hip OA	PD (states "Health Dialog-produced decision aids" which were up to IPDAS standards), DF, PO, FA
44	Ibrahim SA, Blum M, Lee GC, et al. Effect of a Decision Aid on Access to Total Knee Replacement for Black Patients With Osteoarthritis of the Knee: A Randomized Clinical Trial. JAMA Surg. 2017;152(1):e164225. doi:10.1001/jamasurg.2016.4225	RCT	US	tracked surgery rates and recommendations for surgery	increased surgery rates, Knee OA Only	PD (they never actually say which 40 minute video they used). PO/NU, FA
45	Jayakumar P, Bozic KJ. Advanced decision-making using patient-reported outcome measures in total joint replacement. Journal of Orthopaedic Research. 2020 2020;38(7):1414-1422. doi:doi:	RCT protocol	US	n/a	Knee and Hip OA
46	Jayakumar P, Moore MG, Furlough KA, et al. Comparison of an Artificial Intelligence-Enabled Patient Decision Aid vs Educational Material on Decision Quality, Shared Decision-Making, Patient Experience, and Functional Outcomes in Adults With Knee Osteoarthritis: A Randomized Clinical Trial. JAMA Network Open. 2021 2021;4(2):e2037107. doi:doi:	RCT	US	Decision Quality Instrument (DQI), CollaboRATE, NRS satisfaction, Knee Injury and Osteoarthritis Outcome Score (KOOS)	improved collaborative decision-making (CollaboRATE), did not increase consultation time, Improved pt satisfaction with decisions, better functional outcomes, did not affect surgery rates, did not improve treatment concordance, Improved decision quality, Knee OA Only	PD (AI), DF, PO
47	Johnson CB. A Personalized Shared Decision-Making Tool for Osteoarthritis Management of the Knee. Orthopaedic Nursing. 2021 2021;40(2):64-70. doi:doi:	PDA validation study	US	none	Knee OA Only	PD, DF
48	Jones LC, Maurer AM, Parks ML, et al. Development of a personalized shared decision-making tool for knee osteoarthritis and user-testing with African American and Latina women. Journal of Family Medicine & Primary Care. 2022 2022;11(9):5447-5456. doi:doi:	RCT	US	Patient Experience Survey, Patient Information Survey,	Improved pt satisfaction with decisions, better functional outcomes, Knee OA Only	PD, DF, PO, FA
49	Khatri PJ, O'Connor AM, Dervin GF. Decision support needs of patients choosing between unicompartmental and total knee arthroplasty for advanced medial compartment osteoarthritis of the knee. Journal of Arthroplasty. 2011 2011;26(8):1343-9. doi:doi:	qualitative study	Foreign	n/a	patients or physicians agree that having an informed patient is important, patients without sdm demonstrated poor knowledge, Pt education or communication concerns, Knee OA Only	DF, AT
50	Kinsey K, Firth J, Elwyn G, et al. Patients' views on the use of an Option Grid for knee osteoarthritis in physiotherapy clinical encounters: An interview study. Health Expect. 2017;20(6):1302-1310. doi:10.1111/hex.12570	qualitative study	Foreign	n/a	Education Level, (might want to add more but very subjective results), Knee OA Only	PD, DF, PO, NU
51	Lange T, Deckert S, Beyer F, et al. An individualized decision aid for physicians and patients for total knee replacement in osteoarthritis (Value-based TKR study): study protocol for a multi-center, stepped wedge, cluster randomized controlled trial. BMC Musculoskeletal Disorders. 2021 2021;22(1):783. doi:doi:	RCT protocol	Foreign	n/a	Knee OA Only	PD
52	Lin E, Uhler LM, Finley EP, et al. Incorporating patient-reported outcomes into shared decision-making in the management of patients with osteoarthritis of the knee: a hybrid effectiveness-implementation study protocol. BMJ Open. 2022 2022;12(2):e055933. doi:doi:	RCT protocol	US	n/a	Knee OA Only
53	Long J, Hageman M, Vuijk D, Rakic A, Haverkamp D, du Long J. Facing the decision about the treatment of hip or knee osteoarthritis: What are patients' needs? Knee Surgery, Sports Traumatology, Arthroscopy. 2016 2016;24(5):1710-1716. doi:doi:10.1007/s00167-016-3993-5	qualitative study	Foreign	Decisional Conflict Scale (DCS), Pain Self-Efficacy Questionnaire, Patient-Doctor Relationship Questionnaire (PDRQ-9), Pain Anxiety Symptoms Scale, Patient Health Questionnaire (PHQ‐9), Knee Injury and Osteoarthritis Outcome Score (KOOS)	increased decision conflict in patients compared with physicians, Knee and Hip OA	BA, AT, FA, NE (not negative about SDM, but factors that negatively affect SDM)
54	Mangla M, Bedair H, Chang YC, et al. Protocol for a randomised trial evaluating the comparative effectiveness of strategies to promote shared decision making for hip and knee osteoarthritis (DECIDE-OA study). Bmj Open. 2019-6 2019;9(2)doi:doi:10.1136/bmjopen-2018-024906	RCT protocol	US	n/a	Knee and Hip OA	none
55	Mangla M, Bedair H, Dwyer M, Freiberg A, Sepucha K. Pilot Study Examining Feasibility and Comparing the Effectiveness of Decision Aids for Hip and Knee Osteoarthritis: A Randomized Trial. MDM Policy & Practice. 2019 2019;4(1):2381468319827278. doi:doi:	RCT	US	Decision Quality Instrument (DQI), EuroQol 5 dimensions questionnaire (EQ-5D)	Improved decision quality, difficultly navigation pda, Knee and Hip OA	PD, DF, PO, BA
56	Mangla M, Cha TD, Dorrwachter JM, et al. Increasing the use of patient decision aids in orthopaedic care: results of a quality improvement project. BMJ Quality & Safety. 2018 2018;27(5):347-354. doi:doi:	Cross-sectional study	US	none	patient or physician thinks would benefit before the visit, Knee and Hip OA	PD, PO, BA, AT, FA, IM
57	Marrin K, Wood F, Firth J, et al. Option Grids to facilitate shared decision making for patients with Osteoarthritis of the knee: protocol for a single site, efficacy trial. BMC health services research. 2014 2014;14:160. doi:doi:10.1186/1472-6963-14-160	RCT protocol	Foreign	n/a	Knee OA Only
58	Marshall DA, Trenaman L, MacDonald KV, et al. Impact of an online, individualised, patient reported outcome measures based patient decision aid on patient expectations, decisional regret, satisfaction, and health‐related quality‐of‐life for patients considering total knee arthroplasty: Results from a randomised controlled trial. Journal of Evaluation in Clinical Practice. 2023 2023;29(3):513-524.…	RCT	Foreign	Decision Regret Scale, EuroQol 5 dimensions questionnaire (EQ-5D), Western Ontario and McMaster Universities Arthritis Index (WOMAC), Patient Health Questionnaire (PHQ‐9)	no improved pt satisfaction, no decreased regret, no decreased depression, no increased functionality, Knee OA Only	(does not specify PDA, made their own), NU
59	Moreton SG, Salkeld G, Wortley S, Jeon YH, Urban H, Hunter DJ. The development and utility of a multicriteria patient decision aid for people contemplating treatment for osteoarthritis. Health Expectations. 2022 2022;25(6):2775-2785. doi:doi:	qualitative study	Foreign	own survey questions	Side effects, pain level, level of function, Factor Cost, Knee and Hip OA	PD, PO
60	O'Connor D, Hoffmann T, McCaffery K, et al. Evaluating a patient decision aid for people with degenerative knee disease considering arthroscopic surgery: protocol for a randomised controlled trial. BMJ evidence-based medicine. 2019 2019;24:A48. doi:doi:10.1136/bmjebm-2019-POD.98	RCT protocol	UK	n/a	Knee OA Only
61	Reilly CA, Rice ML, Parker DJ, et al. Acceptability and Feasibility of Delivering Decision Aids to Veterans for Management of Knee Osteoarthritis - A Pilot Study. Patient Related Outcome Measures. 2023 2023;14:49-55. doi:doi:	RCT	US	Decision Quality Instrument (DQI)	pt said it would help with discussing options with physician, pt more confident about treatment decision, Knee OA Only	PD, BA, AT, FA, PO
62	Rivero-Santana A, Torrente-Jiménez RS, Perestelo-Pérez L, et al. Effectiveness of a decision aid for patients with knee osteoarthritis: a randomized controlled trial. Osteoarthritis & Cartilage. 2021 2021;29(9):1265-1274. doi:doi:10.1016/j.joca.2021.06.005	RCT	Foreign	Decision Quality Instrument (DQI), Decisional Conflict Scale (DCS), Shared Decision Making Process (SDMP), Decision Regret Scale	Decreased decisional conflict, Improved decision quality, Improved pt satisfaction with decisions, pt reports more SDM with physician (increased SDMP), Education Level, no decreased regret, Knee OA Only	PD, DF, PO, NU
63	Rochon D, Eberth JM, Fraenkel L, Volk RJ, Whitney SN. Elderly patients' experiences using adaptive conjoint analysis software as a decision aid for osteoarthritis of the knee. Health Expectations. 2014 2014;17(6):840-51. doi:doi:	qualitative study	US	n/a	Pt education or communication concerns, difficultly navigation pda, age, Knee OA Only	PD, DF, FA, AT
64	Sepucha K, Atlas SJ, Yuchiao C, et al. Patient Decision Aids Improve Decision Quality and Patient Experience and Reduce Surgical Rates in Routine Orthopaedic Care: A Prospective Cohort Study. Journal of Bone & Joint Surgery, American Volume. 2017 2017;99(15):1253-1260. doi:doi:10.2106/JBJS.16.01045	cohort study	US	Decision Quality Instrument (DQI), Shared Decision Making Process (SDMP), CollaboRATE, EuroQol 5 dimensions questionnaire (EQ-5D)	Improved decision quality, pt reports more SDM with physician (increased SDMP), improved collaborative decision-making (CollaboRATE), less surgery, Knee and Hip OA	PD, DF, PO, IM
65	Sepucha KP, Bedair HMD, Yu LMS, et al. Decision Support Strategies for Hip and Knee Osteoarthritis: Less Is More: A Randomized Comparative Effectiveness Trial (DECIDE-OA Study). Journal of Bone & Joint Surgery, American Volume. 2019 2019;101(18):1645-1653. doi:doi:10.2106/JBJS.19.00004	RCT	US	Decision Quality Instrument (DQI), Decisional Conflict Scale (DCS), Shared Decision Making Process (SDMP)	Improved decision quality, no change to surgery rates, physicians satistifed with PDA, shorter DA preferred over longer DA, Knee and Hip OA	PD, DF, AT, FA,
66	Sepucha KR, Vo H, Bedair H, et al. Patient Centered Outcomes Research Institute. 2021 2021;2:02. doi:doi:	RCT	US	Decision Quality Instrument (DQI), Shared Decision Making Process (SDMP), Decision Regret Scale, EuroQol 5 dimensions questionnaire (EQ-5D), Knee Injury and Osteoarthritis Outcome Score (KOOS)	Improved decision quality, no change to surgery rates, physicians satistifed with PDA, shorter DA preferred over longer DA, Knee and Hip OA	PD, DF, PO, NE
67	Sepucha KR, Vo H, Chang YC, et al. Shared Decision-Making Is Associated with Better Outcomes in Patients with Knee But Not Hip Osteoarthritis The DECIDE-OA Randomized Study. Journal of Bone and Joint Surgery-American Volume. 2022-1 2022;104(1):62-69. doi:doi:10.2106/jbjs.21.00064	RCT	US	Decision Quality Instrument (DQI), EuroQol 5 dimensions questionnaire (EQ-5D), Knee Injury and Osteoarthritis Outcome Score (KOOS), Decision Regret Scale	better functional outcomes, Improved pt satisfaction with decisions, less regret, Knee and Hip OA	PD, PO
68	Shue J, Karia RJ, Cardone D, Samuels J, Shah M, Slover JD. A Randomized Controlled Trial of Two Distinct Shared Decision-Making Aids for Hip and Knee Osteoarthritis in an Ethnically Diverse Patient Population. Value in Health. 2016 2016;19(4):487-93. doi:doi:	RCT	US	used their own questions	Improved decision quality, Knee and Hip OA	PD, DF, NU, AT, FA, BA
69	Song K, Zhu S, Xiang X, et al. An evidence-based tailored eHealth patient education tool for patients with knee osteoarthritis: protocol for a randomized controlled trial. BMC Musculoskeletal Disorders. 2022 2022;23(1):274. doi:doi:	RCT protocol	Foreign	n/a	Knee OA Only
70	Stacey D, Hawker G, Dervin G, et al. Decision aid for patients considering total knee arthroplasty with preference report for surgeons: a pilot randomized controlled trial. BMC Musculoskeletal Disorders. 2014 2014;15:54. doi:doi:	RCT	Foreign	Decision Quality Instrument (DQI), Decisional Conflict Scale (DCS), Shared Decision Making Process (SDMP)	Improved decision quality, no improved decisional conflict, no improved prepardness to participate in SDM, Knee OA Only	PD, NU, AT
71	Stacey D, Taljaard M, Dervin G, et al. Impact of patient decision aids on appropriate and timely access to hip or knee arthroplasty for osteoarthritis: a randomized controlled trial. Osteoarthritis & Cartilage. 2016 2016;24(1):99-107. doi:doi:	RCT	Foreign	Decision Quality Instrument (DQI), Decisional Conflict Scale (DCS), Preparation for Decision Making Scale (PDMS)	shorter treatment wait times, Improved decision quality, Knee and Hip OA	PD, NU, IM
72	Thunnissen FM, Schreurs BW, Latenstein CSS, et al. Evaluation of a shared decision-making strategy with online decision aids in surgical and orthopaedic practice: study protocol for the E-valuAID, a multicentre study with a stepped-wedge design. BMC Medical Informatics & Decision Making. 2021 2021;21(1):110. doi:doi:	RCT protocol	Foreign	n/a	Knee and Hip OA
73	Toupin April K, Rader T, Hawker GA, et al. Development and Alpha-testing of a Stepped Decision Aid for Patients Considering Nonsurgical Options for Knee and Hip Osteoarthritis Management. J Rheumatol. 2016;43(10):1891-1896. doi:10.3899/jrheum.150736	Cross-sectional study	Foreign	SURE (Sure of myself; Understand information; Risk-benefit ratio; Encouragement)	Improved pt satisfaction with decisions, Improved decision quality, Improved patient self-efficiacy in healthcare setting, physician thinks it would benefit pts, Knee and Hip OA	PD, PO,
74	Trenaman L, Stacey D, Bryan S, et al. Decision aids for patients considering total joint replacement: a cost-effectiveness analysis alongside a randomised controlled trial. Osteoarthritis & Cartilage. 2017 2017;25(10):1615-1622. doi:doi:10.1016/j.joca.2017.05.022	RCT	Foreign	Quality-adjusted life-years (QALYs), incremental costeffectiveness ratio (ICER)	improved quality adjusted life years (QALY), less surgery, lower medical costs, Knee and Hip OA	PD, PO
75	Turnbull S, Walsh NE, Moore AJ. Adaptation and Implementation of a Shared Decision-Making Tool From One Health Context to Another: Partnership Approach Using Mixed Methods. Journal of Medical Internet Research. 2023 2023;25:e42551. doi:doi:	qualitative study	Foreign	none	lack of organizational culture that supported and resourced SDM, lack of clinician awareness of the tool, difficultly navigation pda, Knee OA Only	PD, BA, AT, IM
76	Valentine KD, Cha T, Giardina JC, et al. Assessing the quality of shared decision making for elective orthopedic surgery across a large healthcare system: cross-sectional survey study. BMC Musculoskeletal Disorders. 2021 2021;22(1)doi:doi:10.1186/s12891-021-04853-x	cross-sectional study	US	Shared Decision Making Process (SDMP), Informed, Patient-Centered (IPC) decisions	Patients who had TJR reported lower SDMP scores than patients who had spine surgery, Patients who had TJR were more likely to make IPC decisions, Knee and Hip OA	DF, FA
77	Van de Velde S, Kortteisto T, Spitaels D, et al. Development of a Tailored Intervention With Computerized Clinical Decision Support to Improve Quality of Care for Patients With Knee Osteoarthritis: Multi-Method Study. JMIR Research Protocols. 2018 2018;7(6):e154. doi:doi:	qualitative study	Foreign	none	Knee OA Only	PD, AT, IM
78	van Dijk LA, Vervest AM, Baas DC, Poolman RW, Haverkamp D. Decision aids can decrease decisional conflict in patients with hip or knee osteoarthritis: Randomized controlled trial. World Journal of Orthopedics. 2021 2021;12(12):1026-1035. doi:doi:	RCT	Foreign	Decisional Conflict Scale (DCS), Pain Self-Efficacy Questionnaire, Patient-Doctor Relationship Questionnaire (PDRQ-9), Pain Anxiety Symptoms Scale, Patient Health Questionnaire (PHQ‐9), Knee Injury and Osteoarthritis Outcome Score (KOOS)	Decreased decisional conflict, Improved pt satisfaction with decisions, Improved decision quality, Knee and Hip OA	PD, PO, FA, IM, BA,
79	Volkmann ER, FitzGerald JD. Reducing gender disparities in post-total knee arthroplasty expectations through a decision aid. BMC Musculoskeletal Disorders. 2015 2015;16:16. doi:doi:	cohort study	US	Western Ontario and McMaster Universities Arthritis Index (WOMAC), Decisional Conflict Scale (DCS)	Decreased decisional conflict, Gender (nuance), Knee OA Only	PD, PO, NU, FA, IM
80	Washington K, Shacklady C. Patients' Experience of Shared Decision Making Using an Online Patient Decision Aid for Osteoarthritis of the Knee - A Service Evaluation. Musculoskeletal Care. 2015 2015;13(2):116-126. doi:doi:10.1002/msc.1086	qualitative study	Foreign	none	improved prepardness to participate in SDM (subjective), Knee OA Only	PD, DF, PO, NU, AT, IM
81	Weng HLH, Kaplan RM, Boscardin WJ, et al. Development of a decision aid to address racial disparities in utilization of knee replacement surgery. Arthritis & Rheumatism-Arthritis Care & Research. 2007-5 2007;57(4):568-575. doi:doi:10.1002/art.22670	qualitative study	US	Western Ontario and McMaster Universities Arthritis Index (WOMAC)	Race/Ethnicity, Knee OA Only	PD, PO, AT, IM
82	Wood F, Phillips K, Edwards A, Elwyn G. Working with interpreters: The challenges of introducing Option Grid patient decision aids. Patient Education & Counseling. 2017 2017;100(3):456-464. doi:doi:	qualitative study	Foreign	none	interpreter barrier, Knee OA Only	PD, BA
83	Zheng H, Rosal MC, Li W, et al. A Web-Based Treatment Decision Support Tool for Patients With Advanced Knee Arthritis: Evaluation of User Interface and Content Design. JMIR Human Factors. 2018 2018;5(2):e17. doi:doi:	qualitative study	US	none	Age, Knee OA Only	PD, PO, BA, AT, FA

## Sheet: Codebook
Codes	Abbreviation	Definition
Article talks about at least one PDA	PD	Article mentions a PDA tool that facilitates patient decision making in regards to knee OA treatment options
Definition of SDM	DF	Article describes a possible definition of SDM
Positive Results	PO	Article findings are generally supportive of the benefits of SDM in knee OA
Null Results	NU	Article findings are generally inconlusive of the benefits of SDM in knee OA
Negative Results	NE	Article findings are generally negative of the benefits of SDM in knee OA
Barriers to SDM	BA	Article suggests possible barriers to SDM (not including attitudinal barriers to SDM)
Attitudes towards SDM	AT	Article discusses whether physicians OR patients are positive or negative about the use of SDM
Factors affecting decision making	FA	Article discusses how personal factors (e.g. race, culture, age) affect medical decision making, in general
Strategies for implementing SDM	IM	Article discusses how SDM can be practically implemented in clinical care

## Sheet: Results
Results Code	Number of Articles with Code	Article Numbers for Appendix
Country
US	35	16, 17, 18, 19, 25, 26, 27, 28, 33, 37, 38, 39, 41, 42, 43, 44, 45, 46, 47, 48, 52, 54, 55, 56, 61, 63, 64, 65, 66, 67, 68, 76, 79, 81, 83
Foreign	34	15, 20, 21, 22, 23, 24, 29, 30, 31, 32, 34, 35, 36, 40, 49, 50, 51, 53, 57, 58, 59, 60, 62, 69, 70, 71, 72, 73, 74, 75, 77, 78, 80, 82
Study Types
Knee OA Only	37	19, 20, 21, 29, 30, 31, 32, 33, 34, 35, 36, 37, 39, 40, 44, 46, 47, 48, 49, 50, 51, 52, 57, 58, 60, 61, 62, 63, 69, 70, 75, 77, 79, 80, 81, 82, 83
Knee and Hip OA	32	15, 16, 17, 18, 22, 23, 24, 25, 26, 27, 28, 38, 41, 42, 43, 45, 53, 54, 55, 56, 59, 64, 65, 66, 67, 68, 71, 72, 73, 74, 76, 78
Study Types
RCT	23	16, 17, 19, 20, 25, 35, 37, 38, 44, 46, 48, 55, 58, 61, 62, 65, 66, 67, 68, 70, 71, 74, 78
Qualitative studies	18	21, 23, 29, 30, 36, 39, 40, 49, 50, 53, 59, 63, 75, 77, 80, 81, 82, 83
RCT protocol	9	34, 45, 51, 52, 54, 57, 60, 69, 72
Cohort	8	18, 27, 32, 41, 42, 43, 64, 79
Cross-sectional Surveys	7	15, 26, 28, 33, 56, 73, 76
PDA validation studies	1	47
Mixed-methods study	1	24
Pre-post study	1	22
Participatory Action Research study	1	31
Scales
Decision Quality Instrument (DQI)	15	16, 17, 19, 20, 25, 46, 55, 61, 62, 64, 65, 66, 67, 70, 71
Decisional Conflict Scale (DCS)	13	16, 17, 22, 30, 32, 33, 53, 62, 65, 70, 71, 78, 79
Shared Decision Making Process (SDMP)	7	26, 62, 64, 65, 66, 70, 76
Knee Injury and Osteoarthritis Outcome Score (KOOS)	6	22, 46, 53, 66, 67, 78
EuroQol 5 dimensions questionnaire (EQ-5D)	6	24, 55, 58, 64, 66, 67
Decision Regret Scale	5	27, 58, 62, 66, 67
SURE (Sure of myself; Understand information; Risk-benefit ratio; Encouragement)	4	19, 20, 26, 73
Preparation for Decision Making Scale (PDMS)	4	16, 17, 37, 71
CollaboRATE	4	19, 26, 46, 64
Western Ontario and McMaster Universities Arthritis Index (WOMAC)	3	58, 79, 81
Patient Health Questionnaire (PHQ‐9)	3	53, 58, 78
Pain Anxiety Symptoms Scale	2	53, 78
Patient-Doctor Relationship Questionnaire (PDRQ-9)	2	53, 78
Pain Self-Efficacy Questionnaire	2	53, 78
Visual analog scale (VAS) pain score	1	24
Trust in the Surgical Decision	1	27
Informed Decision Making (IDM) scale	1	21
9-item Shared Decision Making Questionnaire (SDM-Q-9)	1	22
Patient Information Survey	1	48
Patient Experience Survey	1	48
NRS satisfaction	1	46
Arthritis Self-Efficacy Scale	1	37
Decisional Self-Efficacy Scale	1	37
Decision Quality Measure	1	35
Ideal Patient Autonomy Scale (IPAS)	1	15
incremental cost effectiveness ratio (ICER)	1	74
Quality-adjusted life-years (QALYs)	1	74
Informed, Patient-Centered (IPC) decisions	1	76
Observer OPTION Score	1	35
Benefits of SDM
Improved decision quality	19	16, 17, 19, 20, 25, 30, 32, 35, 46, 55, 62, 64, 65, 66, 68, 70, 71, 73, 78
Decreased decisional conflict	10	16, 17, 19, 20, 30, 32, 33, 62, 78, 79
Improved patient satisfaction with decisions	9	25, 26, 30, 46, 48, 62, 67, 73, 78
Physician thinks it would benefit patients	5	23, 25, 29, 36, 73
Improved prepardness to participate in SDM	4	25, 37, 70, 80
Less regret	3	26, 27, 67
Improved collaborative decision-making (CollaboRATE)	3	19, 46, 64
Better functional outcomes	3	46, 48, 67
Patient reports more SDM with physician (increased SDMP)	3	26, 62, 64
More certain of stage of decision making	3	17, 19, 35
Improved patient self-efficiacy in healthcare setting	2	37, 73
Physicians satistifed with PDA	2	65, 66
Improved physician knowledge	1	22
Lowers Medical Costs	1	18
Improved Trust	1	27
Did not increase consultation time	1	46
Patient said it would help with discussing options with physician	1	61
Patient more confident about treatment decision	1	61
Shorter treatment wait times	1	71
Improved quality adjusted life years (QALY)	1	74
Surgery Rates
Less surgery	4	18, 19, 64, 74
No change to surgery rates	2	65, 66
Increased surgery rates	1	44
Negatives of SDM
No decreased regret	2	58, 62
SDM did not change treatment decision	1	42
did not improve treatment concordance	1	46
No improved prepardness to participate in SDM	1	70
No decreased depression	1	58
No increased functionality	1	58
Factors deemed important in treatment decisions
pain level	4	38, 39, 40, 59
level of function	4	38, 39, 40, 59
Factor Cost	2	39, 59
shorter DA preferred over longer DA	2	65, 66
patient or physician thinks would benefit before the visit	1	39, 56
Pts with higher severity = less likely to use PDA	1	24
less likely to undergo surgery = less likely to use PDA	1	24
already have enough info = less likely to use PDA	1	24
physicians believe most useful for newly diagnosed patients w/o previous treatment	1	24
Side effects	1	59
Demographic Factors
Education Level	3	22, 50, 62
Race/Ethnicity	2	43, 81
Age	2	63, 83
Gender	2	21, 79
interpreter barrier	1	82
socioeconomic status	1	43
Barriers
Added time concern	4	17, 24, 29, 36
Pt education or communication concerns	4	36, 39, 49, 63
difficultly navigation pda	4	22, 55, 63, 75
patient confusion regarding their role in SDM, thinking it's the doctor's decision and/or negatively shift responsibility from doctor to patient	3	15, 30, 36
perceived lack of nonsurgical alternatives	1	29
assumption that treatment already optimal	1	29
lack of organizational culture that supported and resourced SDM	1	75
lack of clinician awareness of the tool	1	75
physician's perceived behavioral control of patients	1	23
Need for SDM
Patients were surprised by the recommendation of physician without using tool	1	40
patients or physicians agree that having an informed patient is important	1	49
patients without sdm demonstrated poor knowledge	1	49
increased decision conflict in patients compared with physicians	1	53
PDA tool mentioned	44	16, 18, 19, 20, 24, 25, 27, 30, 31, 32, 33, 35, 37, 39, 41, 42, 43, 44, 46, 47, 48, 50, 55, 56, 59, 61, 62, 63, 64, 65, 66, 68, 70, 71, 73, 74, 75, 77, 78, 79, 80, 81, 82, 83
